# Supplementary material for: Relationships between Bacterial Community Composition, Functional Trait Composition and Functioning Are Context Dependent – but What Is the Context?
Source: PLoS One. 2014 Nov 7;9(11):e112409. doi: 10.1371/journal.pone.0112409 (PMC4224428; doi:10.1371/journal.pone.0112409)
Supplement: Data S1 — Raw data. (XLSX) [file pone.0112409.s004.xlsx]

## Sheet: bacterial abundance
data set	sample	Cells/ml
Jämtland water	1	560083
	2	745137
	3	597181
	4	1016516
	5	866712
	6	802332
	7	677546
	8	843289
	9	1103395
	10	1294131
	11	1353729
	12	1199560
	13	407114
	14	1390274
Jämtland sediment	1	5.68628e+09
	2	1.01945e+10
	3	1.09013e+10
	6	4.11549e+09
	8	9.84889e+09
	10	7.27279e+09
	12	5.68628e+09
Uppland water	1	1710832
	2	3031159
	3	3507481
	4	3295954
	5	3492581
	6	4.3756e+06
	7	7257258
	8	5094636
	9	5242799
	10	2821619
	11	3512055
	12	5652963
	13	5410367
	14	6787843
	15	2889302
Uppland sediment	1	5.90619e+09
	2	1.01631e+10
	3	8.37234e+09
	4	6.8958e+09
	5	9.48761e+09
	6	7.28849e+09
	7	9.97456e+09
	8	6.36173e+09
	9	8.16814e+09
	10	6.39314e+09
	11	8.49801e+09
	12	8.32522e+09
	13	7.50841e+09
	14	7.05288e+09
	15	5.76482e+09
Streams I	1	1964955
	2	6912375
	3	2903462
	4	5123973
	5	3.30099e+06
	6	1262900
	7	4774100
	8	1334626
	9	3635409
	11	7530254
	12	3616998
	13	5556821
	14	4764052
Streams II	1	1342688
	2	835065
	3	1026749
	4	1427465
	5	1324901
	6	1030491
	7	444952
	8	293693
	9	854792
	10	633356
	11	1680132
	12	878909
	13	1239384
	14	3552226
	15	1893992

## Sheet: bacteria production
data set	sample		DPM
Jämtland water	1	a	4651.01
		b	5109.07
		blank	1387.97
	2	a	6706.56
		b	9513.89
		blank	1104.89
	3	a	11662.6
		b	12114.2
		blank	1460.3
	4	a	11707.3
		b	13968.3
		blank	1463.78
	5	a	13899.9
		b	11373.7
		blank	1496.4
	6	a	12009.8
		b	14638
		blank	1087.53
	7	a	3410.85
		b	3370.5
		blank	1116.6
	8	a	4772.11
		b	7581.27
		blank	2104.32
	9	a	7557.24
		b	8934.94
		blank	1368.31
	10	a	10132.8
		b	10441.6
		blank	1348.32
	11	a	10807.9
		b	11842.2
		blank	1514.79
	12	a	9231.82
		b	9411.43
		blank	1544.93
	13	a	3369.6
		b	3589.16
		blank	1675.11
	14	a	10159.1
		b	12431.1
		blank	2128.99
Jämtland sediment	1	a	16674.5
		b	15100.6
		blank	8687.45
	2	a	12455.4
		b	9753.89
		blank	6949.08
	3	a	19435.3
		b	19534
		blank	7901.13
	6	a	13458.2
		b	11899.1
		blank	8195.52
	8	a	15818.4
		b	15365.2
		blank	10567.9
	10	a	15854.2
		b	17485.4
		blank	10051
	12	a	12526.7
		b	11214.5
		blank	6841.27
Uppland water	1	a	10863.8
		b	10149.9
		blank	459.44
	2	a	31547.4
		b	30729.4
		blank	286.6
	3	a	44496.6
		b	38119.7
		blank	292.58
	4	a	36592.6
		b	37684.8
		blank	283.6
	5	a	14567.6
		b	13494.8
		blank	282.2
	6	a	27330.5
		b	24104
		blank	265.74
	7	a	186404
		b	207257
		blank	536.42
	8	a	86838.9
		b	93302.9
		blank	548.64
	9	a	122844
		b	128891
		blank	590.99
	10	a	26950.2
		b	27480
		blank	419.67
	11	a	37541.5
		b	32207.2
		blank	534.11
	12	a	123942
		b	101656
		blank	489.33
	13	a	136276
		b	132498
		blank	503.75
	14	a	213363
		b	200043
		blank	465.04
	15	a	17048
		b	11461.1
		blank	377.95
Uppland sediment	1	a	5803.63
		b	6683.12
		blank	2392.8
	2	a	9111.47
		b	26747.2
		blank	3926.78
	3	a	36846
		b	67741.1
		blank	2752.16
	4	a	13785
		b	28145.9
		blank	6759.02
	5	a	18916
		b	17980.2
		blank	3335.44
	6	a	50700.4
		b	48162.6
		blank	4618.6
	7	a	92864.3
		b	76808.2
		blank	4252.95
	8	a	50667.7
		b	54865
		blank	9826.99
	9	a	51675.8
		b	63375
		blank	6644.06
	10	a	36057.9
		b	44772.6
		blank	2835.1
	11	a	53790.9
		b	35011.6
		blank	3487.65
	12	a	16870.8
		b	21197.7
		blank	4981.71
	13	a	65206.1
		b	59186.9
		blank	6199.01
	14	a	130860
		b	108323
		blank	6436.78
	15	a	227748
		b	267484
		blank	3484.45
Streams I	1	a	58266.8
		b	58185.6
		blank	281.85
	2	a	197934
		b	190903
		blank	332.1
	3	a	151724
		b	174480
		blank	391.84
	4	a	279252
		b	210266
		blank	342.27
	5	a	250806
		b	255413
		blank	598.5
	6	a	101937
		b	99368.8
		blank	353.05
	7	a	163624
		b	277384
		blank	404.71
	8	a	23050.5
		b	27577.2
		blank	400.44
	9	a	150631
		b	188321
		blank	38.64
	11	a	663170
		b	840782
		blank	374.44
	12	a	222876
		b	210870
		blank	325.64
	13	a	291509
		b	409198
		blank	395.65
	14	a	336674
		b	363858
		blank	489.16
Streams II	1	a	5315.9
		b	5939.63
		blank	323.87
	2	a	33083.8
		b	32390.3
		blank	306.96
	3	a	14934.7
		b	15160.2
		blank	1270.02
	4	a	54279.3
		b	56470.5
		blank	294.97
	5	a	53008.2
		b	51501
		blank	320.14
	6	a	34565.7
		b	32491
		blank	309.48
	7	a	14074.5
		b	13229.2
		blank	389.04
	8	a	24104.5
		b	22874.6
		blank	393.35
	9	a	49413.4
		b	53942.2
		blank	350.82
	10	a	29561.2
		b	37220.5
		blank	321.45
	11	a	35674.3
		b	32803
		blank	360.66
	12	a	63544.9
		b	59518.9
		blank	426.3
	13	a	42083.4
		b	47973.9
		blank	346.73
	14	a	110221
		b	80551.4
		blank	387.41
	15	a	66162.8
		b	74580.5
		blank	408.35

## Sheet: nutrient data
data set	sample	TC [mg L-1]	TC [% dry weight]	TN [mg L-1]	TN [% dry weight]	TP [µg L-1]	TP [% dry weight]
Jämtland water	1	2.7034		0.135664		15.9178
	2	3.7004		0.145495		8.98588
	3	2.7784		0.246263		22.5931
	4	2.7024		0.116002		22.8498
	5	2.9874		0.116002		14.1207
	6	3.4889		0.229058		40.5648
	7	5.1004		0.125833		5.64827
	8	5.0854		0.0889665		12.5802
	9	3.5634		0.0570158		6.16175
	10	3.2454		0.034896		14.1207
	11	3.7099		0.0619313		9.24262
	12	9.3414		0.273298		8.21566
	13	3.5389		0.0471848		12.3235
	14	3.4244		0.0766777		16.1746
Jämtland sediment	1		0.89861		0.156254		0.0399434
	2		2.75902		0.283931		0.0604049
	3		4.31746		0.327565		0.0782542
	6		4.5965		0.377989		0.0638877
	8		4.55814		0.458646		0.0597519
	10		4.321		0.284295		0.130279
	12		8.6863		0.678869		0.0880496
Uppland water	1	20.4319		0.727982		13.6072
	2	30.5324		1.36454		43.1322
	3	21.8199		1.07207		36.2003
	4	28.3684		1.12614		34.9166
	5	31.0374		1.29326		31.8357
	6	20.6174		0.909855		40.5648
	7	21.2194		1.88804		148.909
	8	15.4954		1.17038		92.4262
	9	23.1094		1.018		45.1861
	10	22.1139		0.678826		21.3094
	11	13.0184		0.656707		31.5789
	12	27.9879		1.29818		51.6046
	13	28.9584		1.37929		57.2529
	14	13.2564		1.00079		37.484
	15	7.8789		0.853327		13.6072
Uppland sediment	1		10.1423		0.756653		0.115041
	2		28.9062		1.94912		0.130732
	3		21.741		1.70235		0.124967
	4		16.0247		1.12149		0.104811
	5		16.4827		1.18804		0.134414
	6		16.5564		1.27443		0.168807
	7		15.1276		1.46499		0.177732
	8		6.40244		0.567425		0.176208
	9		13.6017		1.09297		0.154876
	10		25.2794		1.47063		0.12636
	11		17.7282		1.58908		0.160535
	12		12.657		0.9358		0.206247
	13		12.5882		1.14571		0.155747
	14		5.71876		0.526212		0.0921855
	15		6.42497		0.423725		0.0910971
Streams I	1	29.8696		1.49662		47.3815
	2	51.2708		3.02565		278.304
	3	31.0106		1.19426		33.9152
	4	28.2376		1.20409		62.3441
	5	13.6141		1.53595		229.426
	6	11.0371		0.886976		55.8603
	7	35.6171		1.46958		53.616
	8	17.7116		2.50696		99.7506
	9	34.8381		1.65887		37.6559
	10	37.4796		2.37422		66.3342
	11	51.8508		4.57681		119.202
	12	36.1416		1.57283		39.9002
	13	19.3036		1.41304		113.466
	14	13.9701		1.03939		78.0549
Streams II	1	70.3579		2.89962		151.199
	2	33.6648		1.59473		45.8811
	3	60.3779		2.74131		137.643
	4	22.5723		1.29489		44.0042
	5	29.7838		1.58273		53.1804
	6	23.3188		1.40043		39.2075
	7	37.6908		2.70053		140.772
	8	24.6078		1.41482		25.6517
	9	22.2593		1.48679		32.1168
	10	27.1973		1.65469		32.3253
	11	45.2379		2.97638		99.0615
	12	25.0153		2.90442		189.155
	13	25.9953		1.50837		35.6621
	14	10.5548		2.69573		454.849
	15	18.4278		1.60192		78.415

## Sheet: BIOLOG data
absorbance of individual wells at AWCD 1.5
data set	sample	substrate
		water	pyruvic acid methyl ester	tween 40	tween 80	α-cyclodextrin	glycogen	D-cellobiose	α-D-lactose	β-methyl-D-glucoside	D-xylose	i-erythritol	D-mannitol	N-acetyl-D-glucosamine	D-glucosaminic acid	glucose-1-phosphate	D,L-α-glycerol phosphate	D-galactonic acid γ-lactone	D-galacturonic acid	2-hydroxy benzoic acid	4-hydroxy benzoic acid	γ-hydroxybutyric acid	itaconic acid	α-ketobutyric acid	D-malic acid	L-arginine	L-asparagine	L-phenylalanine	L-serine	L-threonine	glycyl-L-glutamic acid	phenylethylamine	putrescine
Jämtland water	1	0.062	0.7063	0.7965	0.9609	0.8553	1.3465	1.0211	1.0219	0.4882	1.3456	1.2472	1.9565	0.865	0.841	0.3755	0.1999	0.8874	0.5071	0.548	0.6652	0.3163	1.1624	0.3397	0.4398	1.2878	0.6281	0.6818	0.8462	0.1173	0.4442	0.7579	0.5175
	2	0.0589	0.6805	1.738	1.6961	1.6955	1.0941	1.3427	1.2651	1.2742	1.0462	1.3591	2.2179	1.3491	0.7831	0.6287	0.2894	0.882	0.596	0.7806	0.8368	0.2749	1.2014	0.5147	0.7658	1.0998	1.5238	0.8556	1.0917	0.1071	0.6043	1.077	0.7333
	3	0.0202	0.6381	0.8344	2.0014	2.2295	1.4838	1.5602	1.523	0.9619	1.2966	1.4761	2.3131	1.0724	1.1041	0.6817	0.2542	1.064	0.7159	0.6441	0.7629	0.3982	0.9819	0.2939	0.9851	1.594	0.9979	1.0563	1.0837	0.0475	0.8894	1.2266	0.9684
	4	0.0607	0.7552	1.0492	1.7218	1.6715	1.4704	1.0737	1.4987	0.6989	1.2993	1.2401	2.6459	1.0918	1.3123	0.5059	0.3358	0.8889	0.7126	0.6511	0.8485	0.3613	0.9656	0.585	0.5538	1.5245	0.9153	1.2797	1.1959	0.6206	0.7975	0.8562	0.8363
	5	0.0672	0.7048	0.7882	1.7601	1.1708	1.4961	1.3221	1.3971	0.7295	1.3666	1.7594	2.4514	1.0166	0.9608	0.6832	0.3512	0.8461	0.7051	1.2575	1.0601	0.4918	1.0436	0.6361	0.5467	1.0212	0.8448	0.9706	1.2879	0.7101	1.3721	1.1029	0.8053
	6	0.0756	0.8832	1.1907	2.0414	2.3829	1.5641	1.2159	1.1311	0.606	1.4152	1.5211	2.5078	0.9818	0.8339	0.6769	0.2982	1.1704	0.7971	0.9031	1.169	0.4744	1.1472	0.6303	0.6499	1.4821	1.856	1.0094	1.1677	0.1316	0.2982	0.8935	0.8141
	7	0.121	1.0374	1.4455	1.5711	1.9864	1.8023	1.3121	1.4633	1.0478	1.1597	1.8453	2.6001	1.1376	1.4889	0.6389	0.3882	1.0586	1.5102	0.1301	1.5178	0.2597	0.9637	0.7739	0.5633	1.4057	1.2166	0.8198	1.3501	0.5226	0.784	0.2305	0.9149
	8	0.0318	0.55	1.4374	1.7345	0.5402	0.9032	1.7547	0.6133	0.0391	0.0369	0.1038	2.2253	1.4269	1.2421	0.2455	0.1634	0.8796	0.6344	0.0927	1.0889	0.1163	0.1107	0.1913	1.0234	1.9815	1.1343	0.4489	0.1852	0.1054	0.4027	0.1784	1.454
	9	0.0485	0.692	0.4783	0.7192	0.116	1.443	2.0725	2.1209	1.1649	0.478	0.1138	2.6237	1.138	0.9456	0.4392	0.3562	1.0192	1.0715	0.0659	1.3354	0.1639	0.808	0.7158	0.089	2.0572	2.0135	0.1272	1.3171	0.0319	0.5235	0.0411	0.821
	10	0.0205	0.8049	0.6751	2.4388	1.523	1.2552	1.3364	1.3595	1.4153	1.5634	1.0754	2.4753	0.9923	1.157	0.3831	0.2224	0.6543	1.0232	0.1363	0.9834	0.428	0.8187	0.4272	0.8191	1.6871	1.4774	0.1977	1.1168	0.6505	0.7557	1.8647	0.544
	11	0.0917	0.9719	2.0221	1.8483	1.865	1.5845	1.2855	1.2789	0.9807	1.6086	2.0497	2.4863	1.635	0.7565	0.6573	0.3277	1.0695	0.75	0.5257	1.3892	0.533	1.5001	1.1191	0.6987	1.4276	1.5334	1.8472	1.2808	0.7243	1.0209	1.8428	0.8145
	12	0.0486	1.2219	0.8484	1.712	1.8224	0.4595	0.5062	1.9097	1.32	0.1114	0.1781	2.7041	0.2758	1.4505	0.3789	0.3659	0.6551	1.1181	0.9206	1.0349	0.493	0.152	0.3097	0.3357	2.0302	1.5672	0.1107	1.0083	0.0284	0.4019	0.0376	0.6379
	13	0.1409	0.9645	0.4861	0.8893	1.3928	1.3356	1.0103	0.8427	0.9386	1.395	0.4939	2.3758	1.0084	1.0274	0.6243	0.1855	0.866	0.7214	0.1298	1.0142	0.521	1.0539	0.1859	0.5902	1.3031	1.3297	0.2209	0.9587	0.5893	0.4772	0.8187	0.4679
	14	0.1185	0.8622	1.4614	2.2921	2.2628	1.213	1.1229	2.2158	1.2342	1.7001	2.0321	2.6521	1.2231	0.7835	0.5701	0.2414	0.5706	0.6012	1.1027	0.8383	0.3968	1.0268	0.7958	2.0285	1.2113	1.8551	0.4101	1.4888	0.5591	1.0717	1.231	0.8573
Jämtland sediment	1	0.043	1.0149	1.2345	1.1624	0.1078	0.1045	1.4626	0.0693	1.0411	1.2638	1.4568	2.1149	0.9248	0.9262	0.5012	0.1457	0.9672	1.3504	0.0841	1.3447	-0.1376	1.0485	0.1685	1.2475	1.9255	1.43	0.2244	1.4698	0.0538	0.3946	0.103	1.1091
	2	0.1234	0.8391	0.6972	1.4264	0.1276	0.1565	0.1332	0.098	0.7849	1.4746	1.6191	2.4717	1.3142	1.1824	0.1376	0.2884	0.7875	0.7146	0.1248	1.4781	0.2078	1.2191	0.1921	0.233	1.1245	1.8313	0.4952	1.0232	0.1337	0.5167	1.3459	0.845
	3	0.0028	0.2465	1.7711	1.678	0.1087	1.5774	1.047	1.5802	0.8754	0.1234	0.1908	2.5185	1.8569	0.8535	0.2109	0.275	1.034	0.8026	0.093	1.3977	0.3486	0.8489	0.0969	1.2921	1.3745	1.7958	0.2116	1.2059	0.1266	0.6197	1.1998	0.7898
	6	0.0723	0.8097	0.9627	2.0562	0.1709	1.3436	1.7275	0.125	0.6582	0.9775	1.5126	2.3584	1.4288	0.3266	0.7297	0.4532	1.4103	1.4378	0.1268	1.006	0.1687	1.1567	0.1376	0.3396	2.5465	2.3176	0.1215	1.33	0.1392	0.5866	0.1096	0.9288
	8	0.0727	1.3843	2.1287	1.7829	1.1617	1.0653	1.4187	1.357	0.9789	1.6527	1.8204	2.19	0.8392	0.8097	0.2402	0.2855	0.6723	1.0129	0.1245	1.0108	0.3177	1.3118	0.2475	0.281	1.3538	1.0938	0.2759	1.1475	0.1553	0.5595	0.1472	0.8342
	10	0.0857	0.6694	1.4447	1.8978	1.8701	1.375	2.0227	1.0526	1.005	1.8352	0.0946	2.6451	1.3255	0.822	0.4209	0.4567	0.8607	1.1288	0.0834	1.0384	0.269	1.9497	0.1272	1.1061	1.6423	1.4332	0.3263	1.3497	0.2322	0.5763	1.3567	0.6181
	12	0.0779	1.0279	1.8432	2.3622	0.9251	1.0169	2.2577	0.1366	1.6566	0.0655	2.0537	2.4383	0.6289	1.1274	0.132	0.5212	1.1869	1.0636	0.1282	1.591	0.1391	0.309	0.1184	0.2152	1.9161	2.7502	0.3033	1.5125	0.1185	0.5406	0.0982	1.319
Uppland water	1	0.3553	1.9528	1.6185	2.0484	0.1876	0.051	2.3499	1.2858	1.3992	2.4353	2.5364	2.6525	2.3128	2.2297	0.7866	0.2022	1.6566	1.6516	0.0001	2.1062	0.0289	1.941	0.0139	0.6717	2.6579	2.5206	0.5609	1.3711	0.5474	0.2877	0.0007	1.242
	2	0.0338	1.5585	1.2806	1.9811	0.6279	1.6095	2.0589	1.3926	1.7941	2.3944	2.0813	2.1162	2.2646	1.6766	1.0972	0.8412	1.8197	1.085	-0.0328	2.1342	0.547	1.8862	0.515	1.8287	2.2603	1.8059	1.9589	2.0208	0.0045	1.1016	1.7105	0.7708
	3	0.0211	1.7439	1.5927	2.1618	1.8293	2.085	1.9672	1.0222	1.1777	2.1775	2.3267	2.7462	1.8722	1.4379	1.2021	0.2355	2.1179	1.6212	0.0106	1.53	-0.4212	1.9169	0.0022	1.5731	2.7949	2.6444	1.0173	1.8345	1.1275	0.7005	1.8262	1.0512
	4	0.013	1.5516	1.3351	0.9496	1.6499	2.0475	1.1157	0.0137	0.1004	2.3945	0.0617	2.2574	2.3595	1.7731	0.669	0.1025	1.867	1.3535	1.5274	1.5552	0.0172	2.2855	0.0027	0.2956	2.0613	2.3155	0.0279	1.643	0.0463	0.1783	0.0005	1.2843
	5	0.0354	1.1497	1.4497	2.0095	2.0449	1.6792	1.5344	1.6395	1.4597	2.3407	2.5126	2.4124	2.3205	1.6958	1.27	0.2594	1.4476	1.0775	0.0224	1.9118	0.1212	2.3011	-0.0301	1.0772	2.4583	2.4611	0.1274	2.4046	0.0595	1.5486	0.0602	0.9081
	6	0.0978	2.3242	1.1762	1.34	2.0472	1.9635	1.6242	0.0715	2.0858	0.6794	2.5149	2.603	2.3431	1.7926	1.28	0.7505	2.0612	1.8264	-0.0049	1.9991	0.2355	2.1004	0.5928	1.9976	1.5443	2.7692	1.657	1.7967	0.5079	0.2787	0.0204	1.6651
	7	0.0744	2.0125	1.9929	2.4649	2.2001	1.7667	1.6687	2.0815	1.2633	1.7082	0.2881	2.1428	1.7688	1.7591	1.1288	0.4166	1.5234	1.6081	-0.0112	1.536	0.1981	0.2369	0.8872	1.3687	1.2921	1.8118	0.8879	1.943	1.2754	1.0644	1.5244	1.0999
	8	0.1219	1.6468	1.7181	1.9779	2.4384	2.0408	2.1618	2.0767	1.6881	2.5653	2.29	2.5935	2.2893	1.3481	1.3095	0.2632	1.3508	1.7056	0.0064	2.0394	0.7111	0.8748	0.6028	0.9101	1.2705	2.2007	1.0328	1.9656	0.7004	0.8974	0.1035	1.3748
	9	0.0379	1.8468	1.6462	2.4184	2.458	1.5607	1.9183	1.9505	2.0544	2.4064	2.5822	2.2613	1.7265	1.645	0.9596	0.7826	1.5218	1.4741	1.4099	1.6669	0.4516	1.1222	0.0319	0.9061	2.4186	2.1815	1.1673	1.5877	0.6126	1.0187	0.0919	1.0786
	10	0.1303	1.7428	1.2061	1.9546	1.6513	2.3896	2.1984	1.5424	0.8764	0.3519	1.4829	2.3044	1.4711	1.8204	0.6773	0.4575	1.2548	1.1271	1.1529	1.5259	0.321	1.3504	0.834	1.8508	1.8916	2.0654	0.4056	1.8526	0.1611	0.6372	1.3685	0.7758
	11	0.0132	1.2518	0.9847	2.3114	1.6206	1.0208	1.4337	0.5729	0.6297	0.6433	0.0619	2.2808	1.9755	0.6578	0.2224	0.2607	1.0384	1.1115	0.4441	1.1226	0.2242	0.8026	0.163	0.5863	1.0916	1.6531	0.2835	1.2636	0.184	0.8968	0.6474	0.4228
	12	0.177	2.155	1.3701	2.3704	1.5591	1.615	1.9846	2.4923	1.7881	1.7744	0.8809	2.2979	1.9309	1.4165	1.2079	0.4466	1.6264	1.1948	1.3573	1.6263	1.221	1.5982	0.6973	2.0534	2.2296	2.2282	0.4937	1.8418	0.0756	0.4021	0.0192	1.4775
	13	0.0192	1.3887	0.9259	1.6442	2.1714	2.2681	2.6416	2.292	0.9096	1.0838	2.1626	2.0076	2.0879	1.1766	1.0338	0.6198	1.7865	1.7134	0.7869	1.2622	0.5414	2.0504	0.2201	0.8347	1.3841	2.0161	2.014	2.1268	0.7174	0.7316	1.8055	0.8391
	14	0.042	1.6189	1.431	1.2298	0.7536	0.5429	0.4371	0.2116	1.089	1.474	0.209	2.4377	1.3861	0.6785	0.6707	0.1523	0.4577	0.8291	0.8533	0.637	0.1635	0.4021	0.1031	0.5081	0.5395	1.8638	0.071	0.3843	0.0284	0.1691	0.7443	0.6506
	15	0.0506	0.8546	1.7908	1.6724	1.0942	0.468	1.9091	0.1421	1.0699	1.6418	0.2866	0.2878	1.4034	0.3945	0.3191	0.2284	0.706	1.7472	0.1098	0.7298	0.4702	0.8434	0.6538	0.7437	0.9385	0.2882	0.0573	0.0925	0.5595	0.9038	1.4488	0.5361
Uppland sediment	1	0.0142	0.5135	1.2003	1.9396	0.005	0.0868	0.0284	2.2752	0.024	0.0044	0.036	2.2625	0.0198	0.0103	0.0282	0.0134	0.0649	1.5496	-0.0113	1.8313	0.0133	0.0276	0.0199	0.1417	0.1101	0.0331	0.9672	0.4836	0.6932	1.403	0.0087	0.0345
	2	-0.0062	0.6891	1.7008	2.2884	0.0021	0.107	2.0454	0.0273	0.0142	-0.0051	2.4954	2.4331	0.7051	1.2049	0.0681	0.2036	1.3019	0.6475	0.6269	0.137	0.0214	1.8222	-0.0233	0.4607	2.1558	0.1194	0.0719	1.5665	0.0706	0.3819	0.0138	0.8118
	3	0.0158	0.6409	2.0472	2.2813	0.1386	0.0756	2.5727	1.4325	0.1232	0.2018	0.1075	2.4978	2.3194	1.3995	0.7184	0.2258	1.5447	1.3908	0.0008	1.2801	0.0953	1.4991	-0.0147	0.6562	2.5594	2.657	0.4628	1.7836	0.0459	0.6822	2.5444	1.2425
	4	0.0071	0.8583	1.2455	2.0345	2.5452	1.4271	2.2548	2.2865	1.2476	0.8851	0.0703	0.1136	0.0399	1.8509	0.03	0.092	2.3253	1.0013	0.0116	1.7961	0.142	0.4377	0.0477	0.7959	0.6442	0.0717	2.7436	2.2301	0.0713	1.379	0.0414	1.0235
	5	0.066	0.9265	1.4432	1.3004	2.3491	1.6038	0.0662	2.6364	1.1278	2.2097	2.6466	2.7298	2.1744	1.7094	0.651	0.2882	0.8079	0.5828	-0.0039	0.5191	0.2303	0.0727	0.0351	0.6016	2.529	2.2108	0.0455	0.5799	0.0666	1.7035	0.0357	1.8651
	6	0.0674	1.2661	1.6558	1.9668	2.4345	1.2855	2.4385	2.2936	1.4528	0.9686	0.2536	2.746	2.1997	1.094	1.1438	0.2709	0.0309	1.2592	1.5859	1.415	0.5757	0.0483	0.008	1.6193	2.5914	2.6212	0.5123	1.6276	0.1341	1.2938	0.0245	1.305
	7	-0.0674	0.5074	2.3836	1.8187	1.6803	1.854	1.3346	2.3205	0.6383	0.8867	0.0538	2.322	0.7754	1.7622	0.6354	0.2711	0.652	0.9787	0.2215	0.0997	0.5344	0.0836	0.042	0.998	2.3884	2.0424	1.696	1.1996	0.5226	1.2462	0.0386	0.723
	8	-0.0607	1.6693	1.963	2.1335	1.8782	1.7072	1.4667	1.9855	1.119	1.7472	1.4861	2.376	1.9516	1.1768	0.86	0.1071	1.2046	1.4035	-0.1104	1.7141	0.5923	1.2998	0.9853	0.8579	0.8268	1.9189	1.2224	1.5945	0.9441	1.2191	-0.003	1.0939
	9	0.129	0.9468	1.0054	2.7877	2.4717	1.9165	2.3816	2.3587	1.0957	0.5682	0.1309	2.911	1.9405	1.0586	1.3217	0.2273	1.206	1.8238	0.0833	1.6603	0.2512	1.812	0.3332	0.912	2.383	2.1992	1.2554	0.9547	0.0435	2.0641	-0.4664	1.108
	10	0.055	0.433	0.9912	1.9086	2.5154	1.7751	1.7531	2.3688	1.425	0.5811	0.075	2.6756	1.9175	1.6676	0.8274	0.1909	0.7373	1.1155	0.0125	1.7341	0.1966	2.5869	0.0675	0.3632	1.8644	2.2594	0.3845	2.3401	0.7823	1.3253	1.7326	1.1211
	11	0.0056	1.7919	0.9235	2.5115	2.6688	1.0364	1.1132	1.9284	0.7146	0.7162	0.1352	0.0268	2.0878	1.0733	0.0352	0.3603	0.1543	0.2846	-0.0108	1.3384	0.3842	0.0459	0.7217	0.6462	0.0245	2.4025	1.8975	0.0333	0.4035	0.5792	0.0183	0.034
	12	0.0982	1.8153	1.7327	2.4923	2.1828	1.5329	1.8624	2.4776	1.4569	1.8262	1.9757	2.2191	1.7184	1.2212	1.2654	0.2962	2.0199	1.2972	1.0128	1.3475	1.3204	1.3092	2.0891	1.7567	2.1694	1.993	1.169	1.3501	0.9877	0.707	-0.0244	1.0357
	13	0.0312	0.8249	1.6651	1.6871	2.4237	1.681	1.8499	1.7424	1.1524	0.7817	1.8596	2.5372	1.6415	1.0416	0.5487	0.3697	1.1723	1.3133	-0.0094	1.4237	0.111	0.608	0.2	0.7999	1.7124	1.6895	1.5763	1.6494	0.5962	0.8173	0.0123	0.9235
	14	0.05	0.8637	0.9436	2.0117	2.3566	2.1739	2.2401	2.3026	0.9394	1.0496	0.1351	2.2204	1.9044	1.016	0.7182	0.3289	0.9172	1.0375	-0.0547	1.2774	0.1863	0.7966	-0.235	0.179	2.5063	1.8333	0.6064	1.1734	0.7177	1.2873	0.0163	0.7795
	15	0.0418	0.6121	1.0695	1.8138	2.4529	1.8316	1.9667	2.0556	1.9171	2.0746	2.3398	2.6533	1.8832	1.245	0.4846	0.3379	1.0357	1.4285	-0.0162	2.3947	0.3662	0.0786	0.0348	0.0598	1.682	2.0958	1.645	0.9466	0.2766	0.2934	0.0054	0.5838
Streams I	1	0.1422	1.1192	0.9827	1.8185	1.0697	1.6965	2.1014	1.5141	1.1523	1.3669	1.1612	2.0236	1.6841	1.6309	1.0376	0.3311	1.2681	1.081	0.1879	1.7525	0.7372	1.1847	0.8543	0.7381	1.9943	2.0135	1.9534	1.0023	2.156	0.9581	2.5611	0.9774
	2	0.0781	1.6717	1.4928	1.321	1.8016	1.6404	1.7874	2.0851	1.5237	2.0628	0.373	2.0908	1.8337	1.3999	0.7985	0.368	1.6571	1.203	1.4779	2.0412	0.5504	2.0981	0.215	1.8732	1.6794	2.1417	0.3288	1.4714	0.4484	0.7122	2.3549	1.2698
	3	0.1171	1.4309	1.0507	1.4372	1.5166	1.887	1.9435	2.2363	1.7836	1.7527	1.2679	2.1005	1.9868	0.9685	1.041	0.3804	2.116	1.3863	1.3017	2.5137	-0.1743	1.278	0.2782	1.4713	2.615	2.371	0.565	1.3581	0.3457	0.99	1.9466	1.9832
	4	0.0948	1.2515	1.0739	1.6004	2.1578	1.3429	2.1274	2.1878	1.1404	1.2638	1.1165	2.2257	1.9745	2.0265	1.1879	0.4097	1.5497	0.9886	1.3748	1.8016	0.4744	1.9088	0.43	1.5675	1.7457	2.0114	1.3248	1.9542	0.7372	0.9172	1.5864	0.8331
	5	0.2513	0.5647	1.7476	1.7016	1.7797	1.4569	1.7874	2.1115	1.5626	0.8232	1.3249	1.8668	2.0241	1.4105	0.8504	0.4235	1.4854	1.197	0.6217	1.7637	0.533	2.0377	0.6797	1.5527	2.115	1.8274	2.2979	1.7946	1.093	0.6593	1.6032	1.0747
	6	0.1453	1.516	1.3514	2.3309	1.8945	1.6866	2.2342	1.5937	1.4385	2.1092	1.6653	2.3006	2.0097	1.3823	0.5664	0.4803	1.1111	1.4036	1.6496	1.7442	0.1945	1.6841	0.5319	0.42	2.5583	1.4557	2.058	0.6767	0.3949	1.4621	2.5804	1.1355
	7	0.1174	0.89	1.4055	1.6543	1.6673	1.6776	1.8065	2.3258	1.6878	1.7242	2.0567	1.935	1.4675	1.8126	1.1377	0.5488	1.3209	1.2507	0.8908	1.9263	0.637	2.3921	0.3904	1.7604	2.3282	2.3589	1.6107	1.7748	0.4703	1.1702	1.7717	0.8358
	8	0.1154	1.4392	0.9977	1.909	1.9886	1.4049	1.9885	2.0418	1.323	1.6393	1.5471	2.3338	2.2573	1.4909	0.9416	0.542	1.4686	1.3768	0.6208	2.1734	0.6488	1.5603	0.3043	1.2555	2.3683	2.0773	0.8981	1.7514	0.0985	0.8475	2.0146	1.2523
	9	0.1681	1.6669	1.3056	1.7707	1.3733	1.4003	2.0098	2.2412	1.5198	2.0194	1.6539	2.5033	1.9294	1.4312	0.9286	0.5091	1.7532	1.6095	0.7215	1.5872	0.7809	1.1389	0.5607	1.4658	2.7804	2.5208	0.7096	1.8006	0.4064	1.1789	2.5102	1.2621
	10	0.1457	1.2278	1.7627	1.561	1.7469	1.6636	2.0076	2.4243	1.2435	1.8618	1.1814	1.9884	1.5863	1.8796	0.7932	0.351	1.4269	1.0613	1.0984	0.9952	0.6704	2.6337	0.5362	0.8052	2.3574	2.2086	0.3645	1.8122	1.0038	1.188	2.3634	1.1592
	11	0.1383	1.6889	1.4381	1.5401	1.6713	1.0699	1.5743	1.8415	1.3176	2.057	0.7776	2.344	2.1421	1.6772	0.9437	0.4913	1.6739	1.4731	1.9048	1.0862	0.6102	2.1229	0.7347	1.7734	2.1378	2.2598	0.9836	2.0058	0.4429	0.5136	2.3538	1.2677
	12	0.1163	1.5206	0.901	1.8263	2.1453	1.3103	2.0531	2.3265	1.6355	1.6707	1.6585	2.3339	1.3716	0.9749	1.3986	0.2978	1.9285	1.2416	1.2099	0.9095	0.142	2.3041	0.272	1.471	2.4845	2.4273	0.4512	1.7284	0.3873	0.9173	2.2435	1.5686
	13	0.2028	1.8331	1.3647	1.6177	1.0829	1.8416	2.0856	2.0986	1.6615	1.7644	0.5619	1.9049	1.7903	1.1527	1.2767	0.4396	1.9828	1.2317	0.2547	2.2138	0.5819	2.4952	0.559	1.6334	1.8521	1.8125	2.2634	2.0358	0.3378	0.9783	1.8797	1.3518
	14	0.1417	1.2187	1.2197	1.4181	1.9081	1.0045	2.1294	2.1979	1.4612	1.868	0.7811	2.1007	2.1178	1.59	0.9498	0.4114	1.5786	1.326	1.5344	1.5828	0.6041	1.5848	0.3423	0.9346	1.4619	2.1599	2.4181	1.8784	0.5197	0.798	1.9584	1.1635
Streams II	1	0.0079	1.0293	1.0852	1.7656	1.6394	1.8841	1.3108	1.6269	0.3829	1.6136	0.3288	2.2998	0.9547	0.8468	0.2774	0.0804	0.634	0.8264	1.0967	1.5494	0.2652	1.5463	0.2704	0.3403	2.3197	2.0845	1.7637	1.6333	0.2526	0.354	1.7005	0.853
	2	0.148	0.7878	1.4097	1.2653	1.5279	1.2079	1.5589	1.6103	0.9892	2.0295	0.9306	2.5696	1.379	0.9295	0.5734	0.367	1.063	0.7545	0.9222	0.8619	0.5562	1.9436	0.3483	0.9548	1.6192	1.8129	1.0482	1.6905	0.4281	0.8623	1.6589	1.1598
	3	0.1251	0.6202	0.8561	1.772	1.9252	0.7624	1.1384	1.865	0.5908	1.3695	0.6183	2.648	1.3209	0.8761	0.6819	0.3774	1.1353	0.952	0.9747	1.5098	0.4783	1.4913	0.2553	0.448	2.1583	2.4429	1.152	1.253	0.1509	0.8008	0.8024	1.0522
	4	0.1282	0.7483	1.7331	1.515	1.9242	1.2999	1.3314	1.2526	0.8602	1.8122	0.9833	2.0645	1.1162	0.6952	0.8927	0.2701	1.0659	0.6593	0.5298	1.5963	0.2531	1.554	0.1447	0.5539	2.2546	2.0122	1.5243	1.7859	0.9265	1.0212	1.8353	0.8587
	5	0.0954	0.4076	1.3779	1.8595	2.1993	1.5757	0.6944	1.5344	1.2939	2.115	1.5287	2.2747	1.6219	1.1755	0.6991	0.3293	1.2794	0.5469	0.7097	1.2019	0.5374	1.72	0.309	0.8484	2.1532	2.3837	1.0742	1.8702	0.5774	0.6986	1.7054	1.2329
	6	0.1167	1.0607	1.425	1.7237	1.8039	1.07	1.6648	1.4952	0.6053	1.8474	0.7092	2.648	1.6445	1.1076	0.815	0.3199	0.4798	0.9825	0.5968	1.5875	0.5658	1.2027	0.4027	0.1677	2.4846	1.9655	0.8068	1.2116	0.5583	0.7499	2.3055	1.1027
	7	0.112	0.5183	1.1204	1.6486	2.0613	1.8094	1.7054	1.0079	1.1522	1.9895	0.8564	2.381	1.3507	0.8978	0.6537	0.3464	1.0182	0.6813	0.7268	1.1808	0.1616	1.9067	0.3638	0.7436	2.3038	1.9475	1.268	1.411	0.3379	1.2179	1.3924	0.7754
	8	0.1302	0.9021	0.9516	1.5958	2.1467	1.5319	1.5102	1.4194	1.0838	1.585	0.8571	2.4289	1.3174	0.8257	0.6903	0.3211	1.0822	0.6872	1.1081	1.2352	0.4724	1.4846	0.7114	0.7439	1.6392	2.1341	0.6044	1.5582	0.4361	0.7057	1.5091	0.9349
	9	0.1341	0.9408	0.7768	1.7756	2.1402	1.4377	1.7334	1.5068	1.2732	1.8169	0.7218	2.8314	1.5214	0.6008	0.9281	0.3027	1.173	1.0026	1.046	0.6062	0.6099	1.1377	0.3446	0.9117	2.7749	2.5482	0.4629	1.8938	0.3301	0.5108	1.3787	0.7484
	10	0.072	0.9125	0.9607	1.8161	0.9722	1.3722	0.7327	1.3626	1.0314	2.0568	0.8514	2.1806	0.9171	0.9275	0.6268	0.2329	1.0986	0.7734	1.2864	1.292	0.4983	1.6388	0.3312	0.9393	2.305	1.4196	0.792	1.7306	0.2939	0.7244	1.9321	0.9423
	11	0.1282	0.921	0.9635	1.7361	1.4796	1.1644	1.3828	1.8036	0.4569	2.207	1.0444	2.3327	1.2791	0.8085	0.7159	0.2228	1.2776	0.65	0.772	1.0599	0.4778	1.3155	0.5178	0.7398	1.5274	1.9759	1.4021	1.4833	0.1863	1.2437	1.3777	0.5051
	12	0.0933	0.8126	1.2974	1.5337	2.2422	1.513	1.3981	1.8628	1.147	1.5399	1.0122	2.5776	1.162	0.5222	0.9568	0.3416	1.1036	0.8406	1.3321	1.2412	0.2471	1.554	0.2517	0.2529	2.5104	2.1366	1.6203	1.3728	0.5164	0.9426	1.8829	0.4659
	13	0.1172	1.0549	1.2428	1.8247	1.9777	1.3302	1.5669	1.3184	0.8104	1.8886	0.6974	2.4972	1.4524	0.7515	0.8828	0.2643	0.3283	0.6977	0.5635	1.0716	0.314	1.6223	0.7351	0.8537	2.3547	1.5202	1.1643	1.8547	0.5297	0.7713	2.0019	0.9256
	14	0.0574	0.4631	1.7583	1.3753	1.1593	0.777	1.4183	1.5417	0.4406	0.8754	1.3433	1.9893	0.8678	0.1694	0.3506	0.1355	0.3062	0.2271	0.823	0.9033	0.097	0.6001	0.1105	0.494	1.9527	1.7824	0.3606	1.3332	0.4687	0.5899	1.5899	0.3658
	15	0.137	1.3644	0.5661	2.313	1.913	1.0076	1.818	1.3578	1.3205	1.5503	0.644	2.6007	1.0703	0.4245	0.5325	0.4037	0.8258	1.0208	0.781	0.8318	0.5098	1.5572	0.2791	1.3451	2.6452	2.5659	1.1815	1.3912	0.1958	0.7791	1.9602	1.073
